# Supplementary material for: Conserving a threatened North American walnut: a chromosome-scale reference genome for butternut (Juglans cinerea)
Source: G3 (Bethesda). 2023 Sep 13;14(2):jkad189. doi: 10.1093/g3journal/jkad189 (PMC10849370; doi:10.1093/g3journal/jkad189)
Supplement: jkad189_Supplementary_Data [file jkad189_supplementary_data.zip]

Archive with 11 entries (11 files):
- Figure_S1_G3-2023-404431.pdf
- Figure_S2_G3-2023-404431.pdf
- Figure_S3_G3-2023-404431.pdf
- Figure_S4_G3-2023-404431.pdf
- Table_S1_G3-2023-404431.xlsx
- Table_S2_G3-2023-404431.xlsx
- Table_S3_G3-2023-404431.xlsx
- Table_S4_G3-2023-404431.xlsx
- Table_S5_G3-2023-404431.xlsx
- Table_S6_G3-2023-404431.xlsx
- Table_S7_G3-2023-404431.xlsx
